# Supplementary material for: An Aerial–Wall Robotic Insect That Can Land, Climb, and Take Off from Vertical Surfaces
Source: Research (Wash D C). 2023 May 10;6:0144. doi: 10.34133/research.0144 (PMC10204747; doi:10.34133/research.0144)
Supplement: Supplementary 1 — Supplementary Text Sections S1 to S16 Figs. S1 to S6 Tables S1 to S3 Movies S1 to S4 References [55–64] [file research.0144.f1.zip]

Archive with 5 entries (5 files):
- Revised Supplemental Material  (Clean Version).docx
- Li_Supplementary Movie S1.mp4
- Li_Supplementary Movie S2.mp4
- Li_Supplementary Movie S3.mp4
- Li_Supplementary Movie S4.mp4
